# Supplementary material for: FACET – a “Flexible Artifact Correction and Evaluation Toolbox” for concurrently recorded EEG/fMRI data
Source: BMC Neurosci. 2013 Nov 9;14:138. doi: 10.1186/1471-2202-14-138 (PMC3840732; doi:10.1186/1471-2202-14-138)
Supplement: Additional file 1 — Complete listing of cleanEx1.m. This file contains a complete listing of the example script CleanEx1.m including a detailed documentation of the various settings. [file 1471-2202-14-138-S1.zip]

Archive with 1 entries (1 files):
- 1348209124995864_add1.m
