# Supplementary material for: FACET – a “Flexible Artifact Correction and Evaluation Toolbox” for concurrently recorded EEG/fMRI data
Source: BMC Neurosci. 2013 Nov 9;14:138. doi: 10.1186/1471-2202-14-138 (PMC3840732; doi:10.1186/1471-2202-14-138)
Supplement: Additional file 2 — Evaluation scripts as compressed zip-file. This Zip-file contains the complete listings of CleanAAS.m, CleanFASTR.m implementing different correction approaches and EvaluateFACET.m used to generate the evaluation results and figures presented within this manuscript. [file 1471-2202-14-138-S2.zip]

Archive with 3 entries (3 files):
- CleanAAS.m
- CleanFASTR.m
- EvaluateFacet.m
