# Supplementary material for: FACET – a “Flexible Artifact Correction and Evaluation Toolbox” for concurrently recorded EEG/fMRI data
Source: BMC Neurosci. 2013 Nov 9;14:138. doi: 10.1186/1471-2202-14-138 (PMC3840732; doi:10.1186/1471-2202-14-138)
Supplement: Additional file 2 — Evaluation scripts as compressed zip-file. This Zip-file contains the complete listings of CleanAAS.m, CleanFASTR.m implementing different correction approaches and EvaluateFACET.m used to generate the evaluation results and figures presented within this manuscript. [file 1471-2202-14-138-S2.zip › EvaluateFacet.m]

%%%%%%%%%%%%%%%%%%%%%%%%%%%%%%%%%%%%%%%%%%%%%%%%%%%%%%%%%%%%%%%%%%%%%%%%%%%
% Evaluation scripts to show the functionality of FACET - a ``Flexible
% Artifact Correction and Evaluation Toolbox'' for concurrently recorded
% EEG/fMRI data using
%
% 1.) Averaged Artifact Subtraction (AAS) algorithm according to Allen,
%     P. J., Josephs, O., & Turner, R. (2000). A method for removing imaging
%     artifact from continuous EEG recorded during functional
%     MRI. NeuroImage, 12(2), 230–239.
%
% 2.) FMRI Artifact Slice Template Removal (FASTR) according to Niazy,
%     R. K., Beckmann, C. F., Iannetti, G. D., Brady, J. M., & Smith,
%     S. M. (2005). Removal of FMRI environment artifacts from EEG data
%     using optimal basis sets. NeuroImage, 28(3)
%
%
%  Copyright (c) 2010-2012 Florian Ph.S Fischmeister
%
% This program is free software; you can redistribute it and/or
% modify it under the terms of the GNU General Public License
% as published by the Free Software Foundation; either version 2
% of the License, or (at your option) any later version.
%
% This program is distributed in the hope that it will be useful,
% but WITHOUT ANY WARRANTY; without even the implied warranty of
% MERCHANTABILITY or FITNESS FOR A PARTICULAR PURPOSE.  See the
% GNU General Public License for more details.
%
% You should have received a copy of the GNU General Public License
% along with this program; if not, write to the Free Software
% Foundation, Inc., 51 Franklin Street, Fifth Floor, Boston, 
% MA  02110-1301, USA.
%
%%%%%%%%%%%%%%%%%%%%%%%%%%%%%%%%%%%%%%%%%%%%%%%%%%%%%%%%%%%%%%%%%%%%%%%%%%%
% Note: This script uses the EEG dataset supplied by Niazy with the EEGLAB
% plugin. rand('seed',0) is used to receive reproducable results
%
%%%%%%%%%%%%%%%%%%%%%%%%%%%%%%%%%%%%%%%%%%%%%%%%%%%%%%%%%%%%%%%%%%%%%%%%%%%

clear all
close all

addpath /local/data/scripts/FACET
eeglab
%%%%%%%%%%%%%%%%%%%%%%%%%%%%%%%%%%%%%%%%%%%%%%%%%%%%%%%%%%%%%%%%%%%%%%%%%%
%%% Load FMRIB Data and double the EEG data

EEG_FMRIB=pop_loadset('filepath','/local/data/','filename','FMRIB_Data.set');
EEG_FMRIB.data = double(EEG_FMRIB.data);


%%%%%%%%%%%%%%%%%%%%%%%%%%%%%%%%%%%%%%%%%%%%%%%%%%%%%%%%%%%%%%%%%%%%%%%%%%
%%% Run and evaluate the Averaged Artifact Subtraction (AAS) algorithm

rand('seed',0), Cleaned_AAS = CleanAAS(EEG_FMRIB);
Eval_AAS=FACET.EvalPrintText(FACET.Eval(EEG_FMRIB,Cleaned_AAS,[1:30],21).eval()).print();


%%%%%%%%%%%%%%%%%%%%%%%%%%%%%%%%%%%%%%%%%%%%%%%%%%%%%%%%%%%%%%%%%%%%%%%%%%
%%% Run and evaluate FMRI Artifact Slice Template Removal (FASTR)

% using fmrib_fastr by Niazy et al. (2005)
Trigs = [ EEG_FMRIB.event.latency ]; 
rand('seed',0), Cleaned_fmribFASTR = fmrib_fastr(EEG_FMRIB,70,10,30,Trigs,1,1,1,40,21,0.03,[31 32],'auto');
Eval_fmribFASTR = FACET.EvalPrintText(FACET.Eval(EEG_FMRIB,Cleaned_fmribFASTR,[1:30],21).eval()).print();

% using FACET
rand('seed',0), Cleaned_FASTR = CleanFASTR(EEG_FMRIB);
Eval_FASTR = FACET.EvalPrintText(FACET.Eval(EEG_FMRIB,Cleaned_FASTR,[1:30],21).eval()).print();


%%%%%%%%%%%%%%%%%%%%%%%%%%%%%%%%%%%%%%%%%%%%%%%%%%%%%%%%%%%%%%%%%%%%%%%%%%
%%% Run and evaluate Robust EMG-fMRI artifact reduction for motion (FARM)

rand('seed',0), Cleaned_FARM = CleanFARM(EEG_FMRIB);
Eval_FARM = FACET.EvalPrintText(FACET.Eval(EEG_FMRIB,Cleaned_FARM,[1:30],21).eval()).print();


%%%%%%%%%%%%%%%%%%%%%%%%%%%%%%%%%%%%%%%%%%%%%%%%%%%%%%%%%%%%%%%%%%%%%%%%%%
%%% Create LaTex output


% Create LaTeX include file with tables and diagrams
FACET_Eval = FACET.EvalPrintLaTeX();
FACET_Eval.GraphErrorBars = 0;
FACET_Eval.AddResult(FACET.EvalResultContainer(Eval_AAS, 'AAS'));
FACET_Eval.AddResult(FACET.EvalResultContainer(Eval_fmribFASTR, 'FASTR-N'));
FACET_Eval.AddResult(FACET.EvalResultContainer(Eval_FASTR, 'FASTR-F'));
FACET_Eval.AddResult(FACET.EvalResultContainer(Eval_FARM, 'FARM'));

% Print to OutFile
FACET_Eval.CmdPrefix='BMC';
OutFile = '/local/data/FACET_Manuscript/EvalFacet1.tex';
fid=fopen(OutFile,'w');
FACET_Eval.print(fid);
fclose(fid);
